# Supplementary material for: Do new trainees pose a threat to postoperative complications after hip fracture surgeries? Retrospective cohort of 1045 patients over a decade at a university hospital
Source: Ann Med Surg (Lond). 2020 Jun 18;56:116–20. doi: 10.1016/j.amsu.2020.06.017 (PMC7327304; doi:10.1016/j.amsu.2020.06.017)
Supplement: Multimedia component 2 [file mmc2.xml]

<?xml version="1.0" encoding="utf-8" standalone="no"?>
<data>
  <datasets>
    <author>obada.husseinali@gmail.com</author>
    <type>0</type>
    <dataset>
      <value>3</value>
      <reason>The authors do not have permission to share data</reason>
      <comments />
    </dataset>
  </datasets>
</data>
